# Supplementary material for: Lysophosphatidic Acid 18:0 sn-1 in Cerebrospinal Fluid as a Potential Biomarker of Depressive Symptoms in Patients with Neuropathic Pain
Source: Brain Sci. 2026 May 28;16(6):573. doi: 10.3390/brainsci16060573 (PMC13296637; doi:10.3390/brainsci16060573)
Supplement: Supplementary file 1 [file brainsci-16-00573-s001.zip]

Archive with 1 entries (1 files):
- brainsci-4322654-supplementary.pdf
